# Supplementary material for: Experimental Identification of Smartphones Using Fingerprints of Built-In Micro-Electro Mechanical Systems (MEMS)
Source: Sensors (Basel). 2016 Jun 3;16(6):818. doi: 10.3390/s16060818 (PMC4934244; doi:10.3390/s16060818)
Supplement: Supplementary file 1 [file sensors-16-00818-s001.zip]

Archive with 2 entries (2 files):
- Sensor_data_second_run_2016.zip
- Sensor_data_first_run_2015.zip
